# Supplementary material for: Hair follicle associated pluripotent (HAP) stem cells jump from transplanted whiskers to pelage follicles and stimulate hair growth
Source: Sci Rep. 2022 Dec 7;12:21174. doi: 10.1038/s41598-022-25383-z (PMC9729176; doi:10.1038/s41598-022-25383-z)
Supplement: Supplementary file 1 — Supplementary Information. [file 41598_2022_25383_MOESM1_ESM.xlsx]

## Sheet: Fig3b
No.	group	diameter (µm)
1	Transplantation	42.72
2	Transplantation	50.16
3	Transplantation	57.706
4	Transplantation	50.99
5	Transplantation	40.012
6	Transplantation	39.925
7	Transplantation	39.812
8	Transplantation	38.639
9	Transplantation	45.188
10	Transplantation	40.497
11	Transplantation	56.639
12	Transplantation	35.228
13	Transplantation	59.135
14	Transplantation	52.086
15	Transplantation	37.121
16	Transplantation	49.477
17	Transplantation	61.814
18	Transplantation	73.98
19	Transplantation	39.459
20	Transplantation	39.051
21	Transplantation	47.854
22	Transplantation	37.656
23	Transplantation	61.057
24	Transplantation	43.841
25	Transplantation	51.624
26	Transplantation	45.967
27	Transplantation	30.414
28	Transplantation	38.897
29	Transplantation	87.321
30	Transplantation	40.497
31	Transplantation	50.636
32	Transplantation	60.407
33	Transplantation	64.382
34	Transplantation	50.16
35	Transplantation	45.011
36	Transplantation	33.971
37	Transplantation	39.115
38	Transplantation	41.11
39	Transplantation	32
40	Transplantation	40
41	Transplantation	40.608
42	Transplantation	63.246
43	Transplantation	58.034
44	Transplantation	54.562
45	Transplantation	45.277
46	Transplantation	53.339
47	Transplantation	38.328
48	Transplantation	76.322
49	Transplantation	51.245
50	Transplantation	80.61
51	Transplantation	70.612
52	Transplantation	58.549
53	Transplantation	43.566
54	Transplantation	44.553
55	Transplantation	65.46
56	Transplantation	32.558
57	Transplantation	32.062
58	Transplantation	36.235
59	Transplantation	38.601
60	Transplantation	44.045
61	Transplantation	75.591
62	Transplantation	32.016
63	Transplantation	43.829
64	Transplantation	36.674
65	Transplantation	29.967
66	Transplantation	52.469
67	Transplantation	63.64
68	Transplantation	30.083
69	Transplantation	40.311
70	Transplantation	39.56
71	Transplantation	38.079
72	Transplantation	44.418
73	Transplantation	35.057
74	Transplantation	34.482
75	Transplantation	72.918
76	Transplantation	64.622
77	Transplantation	63.561
78	Transplantation	52.469
79	Transplantation	47.854
80	Transplantation	40
81	Transplantation	35.44
82	Transplantation	30.529
83	Transplantation	25.239
84	Transplantation	31.953
85	Transplantation	34.828
86	Transplantation	27.803
87	Transplantation	49.649
88	Transplantation	34.928
89	Transplantation	36.77
90	Transplantation	39.319
91	Transplantation	35.903
92	Transplantation	30.48
93	Transplantation	49.01
94	Transplantation	72.67
95	Transplantation	63.008
96	Transplantation	50.912
97	Transplantation	37.014
98	Transplantation	32.016
99	Transplantation	39.825
100	Transplantation	52.802
101	Transplantation	33.956
102	Transplantation	43.829
103	Transplantation	33.838
104	Transplantation	32.65
105	Transplantation	42.544
106	Transplantation	33.242
107	Transplantation	64.07
108	Transplantation	51.624
109	Transplantation	44.272
1	No transplantation	46.615
2	No transplantation	61.717
3	No transplantation	55.471
4	No transplantation	51
5	No transplantation	44.777
6	No transplantation	50.249
7	No transplantation	37.121
8	No transplantation	39
9	No transplantation	61.465
10	No transplantation	52.479
11	No transplantation	36.715
12	No transplantation	34.409
13	No transplantation	35.355
14	No transplantation	34.525
15	No transplantation	63.906
16	No transplantation	40.497
17	No transplantation	35
18	No transplantation	30.017
19	No transplantation	40.311
20	No transplantation	39.661
21	No transplantation	36.235
22	No transplantation	43.382
23	No transplantation	49.406
24	No transplantation	49.518
25	No transplantation	37.802
26	No transplantation	68.476
27	No transplantation	50.922
28	No transplantation	62.65
29	No transplantation	56.939
30	No transplantation	68
31	No transplantation	43.829
32	No transplantation	51.245
33	No transplantation	52.631
34	No transplantation	56.727
35	No transplantation	60.539
36	No transplantation	53.339
37	No transplantation	48.765
38	No transplantation	35.384
39	No transplantation	45.607
40	No transplantation	56.08
41	No transplantation	41.34
42	No transplantation	53.235
43	No transplantation	69.656
44	No transplantation	43.566
45	No transplantation	53.535
46	No transplantation	66.731
47	No transplantation	63.977
48	No transplantation	50
49	No transplantation	63.891
50	No transplantation	35.777
51	No transplantation	54.129
52	No transplantation	35.171
53	No transplantation	37.947
54	No transplantation	42.297
55	No transplantation	46.228
56	No transplantation	49.204
57	No transplantation	42.638
58	No transplantation	48.826
59	No transplantation	33.838
60	No transplantation	49.578
61	No transplantation	40.224
62	No transplantation	53.263
63	No transplantation	53.009
64	No transplantation	34.409
65	No transplantation	41.34
66	No transplantation	30.364
67	No transplantation	30.871
68	No transplantation	39.56
69	No transplantation	55.57
70	No transplantation	47.011
71	No transplantation	41.593
72	No transplantation	46.4
73	No transplantation	38.601
74	No transplantation	44.553
75	No transplantation	27.295
76	No transplantation	26.306
77	No transplantation	31.257
78	No transplantation	48.703
79	No transplantation	30.067
80	No transplantation	28.284
81	No transplantation	40
82	No transplantation	30
83	No transplantation	29.017
84	No transplantation	33.061
85	No transplantation	20.591
86	No transplantation	28.018
87	No transplantation	31.145
88	No transplantation	29.967
89	No transplantation	35
90	No transplantation	27.295
91	No transplantation	26.306
92	No transplantation	31.257
93	No transplantation	48.703
94	No transplantation	30.067
95	No transplantation	28.284
96	No transplantation	40
97	No transplantation	30
98	No transplantation	29.017
99	No transplantation	33.061
100	No transplantation	20.591
101	No transplantation	28.018
102	No transplantation	31.145
103	No transplantation	29.967
104	No transplantation	35
105	No transplantation	32.757
106	No transplantation	46.098
107	No transplantation	27.203
108	No transplantation	41.231
109	No transplantation	29.411
110	No transplantation	33.242
111	No transplantation	31.048
112	No transplantation	33.734
113	No transplantation	32.202
114	No transplantation	48.826
115	No transplantation	32.65
116	No transplantation	31.906
117	No transplantation	34.482
118	No transplantation	35.128
119	No transplantation	65.376
120	No transplantation	40.706
121	No transplantation	34.015
122	No transplantation	27.313
123	No transplantation	40.706
124	No transplantation	30.806
125	No transplantation	38.013
126	No transplantation	32.802
127	No transplantation	36.056
128	No transplantation	31.385
129	No transplantation	31.305
130	No transplantation	34.886
131	No transplantation	55.154
132	No transplantation	41.183
133	No transplantation	43.863
134	No transplantation	44.418
135	No transplantation	33.242
136	No transplantation	50.774
137	No transplantation	39.408
138	No transplantation	44.822
139	No transplantation	31.828
140	No transplantation	38.21
141	No transplantation	35.777
142	No transplantation	32.65
143	No transplantation	32.249
144	No transplantation	31.828
145	No transplantation	33.971
146	No transplantation	25.08
147	No transplantation	30.017
148	No transplantation	33.422
149	No transplantation	20.616

## Sheet: Fig3c
No.	group	diameter (µm)
1	Transplantation	41.183
2	Transplantation	37.483
3	Transplantation	45.1
4	Transplantation	33.956
5	Transplantation	31.385
6	Transplantation	30.594
7	Transplantation	32.14
8	Transplantation	36.892
9	Transplantation	46.098
10	Transplantation	51.157
11	Transplantation	27.659
12	Transplantation	40.112
13	Transplantation	51.01
14	Transplantation	33.956
15	Transplantation	33.956
16	Transplantation	36.688
17	Transplantation	42.048
18	Transplantation	31.016
19	Transplantation	43.186
20	Transplantation	30.871
21	Transplantation	36.346
22	Transplantation	40.792
23	Transplantation	40.804
24	Transplantation	50.21
25	Transplantation	34.785
26	Transplantation	19.925
27	Transplantation	51
28	Transplantation	53.009
29	Transplantation	37.59
30	Transplantation	62.225
31	Transplantation	30.414
32	Transplantation	32.45
33	Transplantation	31.145
34	Transplantation	33.242
35	Transplantation	58.822
36	Transplantation	36.797
37	Transplantation	26.077
38	Transplantation	27.019
39	Transplantation	32.527
40	Transplantation	44.407
41	Transplantation	28.302
42	Transplantation	53.852
43	Transplantation	42.379
44	Transplantation	33.541
45	Transplantation	29.732
46	Transplantation	53.31
47	Transplantation	34.205
48	Transplantation	37.59
49	Transplantation	27.893
50	Transplantation	28.443
51	Transplantation	32.65
52	Transplantation	29.411
53	Transplantation	40.311
54	Transplantation	27.731
55	Transplantation	33.615
56	Transplantation	42.72
57	Transplantation	30.61
58	Transplantation	38.833
59	Transplantation	29.732
60	Transplantation	36.125
61	Transplantation	31.305
62	Transplantation	70.064
63	Transplantation	39.205
64	Transplantation	34.482
65	Transplantation	30.017
66	Transplantation	34.205
67	Transplantation	37.577
68	Transplantation	40.706
69	Transplantation	36.235
70	Transplantation	28.178
71	Transplantation	25.554
72	Transplantation	38.21
73	Transplantation	37.547
74	Transplantation	36.393
75	Transplantation	34
76	Transplantation	44.204
77	Transplantation	40.46
78	Transplantation	29.732
79	Transplantation	37.802
80	Transplantation	31.113
81	Transplantation	38.288
82	Transplantation	34.828
83	Transplantation	38.079
84	Transplantation	34.059
85	Transplantation	36.797
86	Transplantation	34.205
87	Transplantation	39.623
88	Transplantation	83.241
89	Transplantation	20.881
90	Transplantation	30.414
91	Transplantation	38.079
92	Transplantation	33.971
93	Transplantation	44.102
94	Transplantation	29.206
95	Transplantation	29.732
96	Transplantation	74.277
97	Transplantation	41.725
98	Transplantation	37.643
99	Transplantation	28.425
100	Transplantation	34.785
101	Transplantation	37.363
102	Transplantation	47.127
103	Transplantation	47.927
104	Transplantation	41.761
105	Transplantation	42.19
106	Transplantation	59.304
107	Transplantation	35.511
108	Transplantation	27.659
109	Transplantation	38.833
110	Transplantation	36.77
111	Transplantation	25.495
112	Transplantation	27
113	Transplantation	21.378
114	Transplantation	16.401
115	Transplantation	34.059
116	Transplantation	25.495
117	Transplantation	30.48
118	Transplantation	29
119	Transplantation	27.019
120	Transplantation	20
121	Transplantation	27.659
122	Transplantation	33.377
123	Transplantation	29.411
124	Transplantation	23.324
125	Transplantation	26.249
126	Transplantation	41.761
127	Transplantation	33.838
128	Transplantation	48.332
129	Transplantation	33.015
130	Transplantation	28.178
131	Transplantation	65.863
132	Transplantation	30.463
133	Transplantation	29.53
134	Transplantation	37.577
135	Transplantation	30.083
136	Transplantation	29.53
137	Transplantation	50.12
138	Transplantation	34.176
139	Transplantation	26.627
140	Transplantation	30
1	No transplantation	32.28
2	No transplantation	30.414
3	No transplantation	30.083
4	No transplantation	18.358
5	No transplantation	25.298
6	No transplantation	20.248
7	No transplantation	31.145
8	No transplantation	33.541
9	No transplantation	34.785
10	No transplantation	42.297
11	No transplantation	36.497
12	No transplantation	31
13	No transplantation	28.862
14	No transplantation	24.352
15	No transplantation	28.16
16	No transplantation	37.59
17	No transplantation	30.887
18	No transplantation	30.463
19	No transplantation	30.806
20	No transplantation	28.636
21	No transplantation	26.833
22	No transplantation	26.077
23	No transplantation	28.018
24	No transplantation	38.897
25	No transplantation	44.822
26	No transplantation	28.844
27	No transplantation	30
28	No transplantation	58.412
29	No transplantation	30.414
30	No transplantation	37.162
31	No transplantation	37.483
32	No transplantation	26.306
33	No transplantation	19.698
34	No transplantation	35.847
35	No transplantation	28.653
36	No transplantation	27.659
37	No transplantation	42.012
38	No transplantation	58.796
39	No transplantation	27.659
40	No transplantation	31.401
41	No transplantation	34.205
42	No transplantation	35.114
43	No transplantation	50.478
44	No transplantation	29.833
45	No transplantation	29.155
46	No transplantation	31.401
47	No transplantation	29.833
48	No transplantation	33.615
49	No transplantation	61.4
50	No transplantation	30.414
51	No transplantation	26.627
52	No transplantation	32.28
53	No transplantation	30.414
54	No transplantation	30.083
55	No transplantation	18.358
56	No transplantation	25.298
57	No transplantation	20.248
58	No transplantation	31.145
59	No transplantation	33.541
60	No transplantation	34.785
61	No transplantation	42.297
62	No transplantation	36.497
63	No transplantation	38.833
64	No transplantation	35.114
65	No transplantation	34.928
66	No transplantation	26.926
67	No transplantation	26.627
68	No transplantation	29.732
69	No transplantation	24.042
70	No transplantation	24.042
71	No transplantation	28.16
72	No transplantation	31.048
73	No transplantation	18.788
74	No transplantation	23
75	No transplantation	33.526
76	No transplantation	40.706
77	No transplantation	28.636
78	No transplantation	36.77
79	No transplantation	34.482
80	No transplantation	36.401
81	No transplantation	28.018
82	No transplantation	32.202
83	No transplantation	33.422
84	No transplantation	23.431
85	No transplantation	17
86	No transplantation	24.698
87	No transplantation	29.53
88	No transplantation	31.016
89	No transplantation	23.77
90	No transplantation	26.077
91	No transplantation	26.249
92	No transplantation	25.456
93	No transplantation	28.018
94	No transplantation	27.019
95	No transplantation	26.401
96	No transplantation	22.023
97	No transplantation	32.894
98	No transplantation	27.313
99	No transplantation	27.295
100	No transplantation	35.114
101	No transplantation	36.77

## Sheet: Fig3d
No.(section)	group	twisted infundibulum (number)	total hair follicle (number)	percentage of twisted infundibulum (%)
1	Transplantation	1	6	16.7
2	Transplantation	2	6	33.3
3	Transplantation	3	6	50
4	Transplantation	3	6	50
5	Transplantation	5	5	100
6	Transplantation	0	5	0
7	Transplantation	1	5	20
8	Transplantation	5	5	100
9	Transplantation	1	5	20
10	Transplantation	1	6	16.7
11	Transplantation	3	6	50
12	Transplantation	2	5	40
13	Transplantation	1	6	16.7
14	Transplantation	6	6	100
15	Transplantation	3	4	75
16	Transplantation	5	5	100
17	Transplantation	2	3	66.7
18	Transplantation	2	4	50
19	Transplantation	3	6	50
20	Transplantation	5	5	100
21	Transplantation	1	5	20
22	Transplantation	6	8	75
23	Transplantation	0	3	0
24	Transplantation	0	3	0
25	Transplantation	1	4	25
26	Transplantation	3	5	60
27	Transplantation	0	5	0
28	Transplantation	2	5	40
29	Transplantation	2	6	33.3
30	Transplantation	4	4	100
1	No transplantation	6	7	85.7
2	No transplantation	5	6	83.3
3	No transplantation	2	5	40
4	No transplantation	5	5	100
5	No transplantation	2	5	40
6	No transplantation	4	6	66.7
7	No transplantation	3	5	60
8	No transplantation	4	4	100
9	No transplantation	3	5	60
10	No transplantation	1	5	20
11	No transplantation	4	5	80
12	No transplantation	4	4	100
13	No transplantation	3	6	50
14	No transplantation	3	4	75
15	No transplantation	2	4	50
16	No transplantation	4	4	100
17	No transplantation	3	5	60
18	No transplantation	4	4	100
19	No transplantation	3	3	100
20	No transplantation	2	3	66.7
21	No transplantation	4	5	80
22	No transplantation	4	5	80
23	No transplantation	5	7	71.4
24	No transplantation	5	6	83.3
25	No transplantation	4	8	50
26	No transplantation	3	6	50
27	No transplantation	2	3	66.7
28	No transplantation	5	8	62.5
29	No transplantation	3	3	100

## Sheet: Fig6e
		●Transplantation of upper parts of whisker follicle from C57BL/6J mice
		No.	Hair growing area (%)
			day0	day2	day4	day6	day8	day10	day12	day14	day16	day18	day20	day22	day24	day26	day28	day30	day32	day34	day36
		1	19.3	46.5	20.1	13.8	0	0	0	0	0	12.6	6.1	13.4	15.6	24.9	12.1	8.6	0	0	4.3
		2	19.7	10	3	39.2	35.8	11.1	15.9	4.3	0	0	0	26.3	0	0	42.5	23.6	14.3	14.7	3.9
		3	4	5.6	4.6	16.8	32.3	19	3.7	3	18.2	17.5	8.6	5.6	2.3	0	0	12.1	10.1	19.4	8.7
		4	1.6	11.9	45.4	43.4	33.9	19	16.2	22.3	8.4	0	0	4.3	8.1	19.9	26	23.2	18.3	22.8	31
		5	0	7.7	27.7	34.6	58.1	43.2	30.2	12.1	0	0	0	8.2	20.5	29.5	33.8	23.6	21.5	13.7	4.6
		Average value	8.92	16.34	20.16	29.56	32.02	18.46	13.2	8.34	5.32	6.02	2.94	11.56	9.3	14.86	22.88	18.22	12.86	14.12	10.5
		SEM	4.36639	7.61424	7.84376	6.00447	9.28264	7.09786	5.33751	4.02127	3.60755	3.76701	1.84326	4.00107	3.88626	6.25369	7.59483	3.26104	3.73706	3.89299	5.1976
		●No transplantation
		No.	Hair growing area (%)
			day0	day2	day4	day6	day8	day10	day12	day14	day16	day18	day20	day22	day24	day26	day28	day30	day32	day34	day36
		1	15.1	28.5	9.1	0	0	0	18.1	20.4	3.7	21.6	9.6	16.9	11.5	3.6	0	0	16.8	4.7	7
		2	1.5	3.3	2.5	6.6	7.9	9.8	8	11	4	15.4	10.7	3.3	0	0	5.3	6.3	7.6	7.5	7.9
		3	0	0	0	0	3.4	12.4	6.8	4.5	21.5	15	2.8	0	0	0	6.4	4.4	2.6	3.1	18.4
		4	0	0	13.4	19	10.7	18.6	7.8	11.6	5.7	0	0	17.3	11.9	3.7	3.9	3.6	7.8	6.8	9.6
		5	23.9	20.1	9.4	9.6	0	0	0	6.1	22.2	9.4	10.6	18.3	16	7.6	14.1	0	7.3	18.3	4.1
		Average value	8.1	10.38	6.88	7.04	4.4	8.16	8.14	10.72	11.42	12.28	6.74	11.16	7.88	2.98	5.94	2.86	8.42	8.08	9.4
		SEM	4.86529	5.86698	2.45263	3.52783	2.14079	3.62513	2.89303	2.78018	4.2731	3.6269	2.23285	3.92398	3.31201	1.41435	2.30924	1.24724	2.3066	2.67066	2.42012

## Sheet: Fig6f
	●Transplantation of upper parts of whisker follicle from C57BL/6J mice
	No.	Hair length (mm)
		day0	day2	day4	day6	day8	day10	day12	day14	day16	day18	day20	day22	day24	day26	day28	day30	day32	day34	day36
	1	1.76	1.71	2.53	2.08	1.45	0.21	0.28	0.15	0.83	1.18	1.27	1.41	2.53	2.86	1.13	2.37	1.04	0.27	0.46
	2	1.94	1.29	1.41	0.57	4.32	1.68	1.89	1.59	0.53	1.08	0.57	1.92	1.79	0.75	1.52	1.16	1.46	1.51	0.93
	3	0.7	2.27	2.81	1.99	1.74	1.85	1.69	0.89	0.84	1.85	2.07	1.4	1.69	0.41	0.33	1.5	2.29	1.04	1.94
	4	0.9	1.54	2.87	3.77	3.34	2.07	1.98	2.07	1.64	1.47	0.26	1.73	1.91	3.72	2.97	3.58	2.25	3.44	2.95
	5	0.26	0.24	0.47	3.37	2.71	4.29	3.31	2.26	1.17	1.08	0.27	1	1.91	2.81	4.15	2.75	2.11	4.7	2.25
	Average value	1.11	1.41	2.02	2.36	2.71	2.02	1.83	1.39	1	1.33	0.89	1.49	1.97	2.11	2.02	2.27	1.83	2.19	1.71
	SEM	0.31985	0.333901	0.468043	0.5669	0.525237	0.654828	0.481591	0.390313	0.188929	0.147899	0.347885	0.157652	0.146888	0.647464	0.683286	0.434826	0.24773	0.816513	0.450162
	●No transplantation
	No.	Hair length (mm)
		day0	day2	day4	day6	day8	day10	day12	day14	day16	day18	day20	day22	day24	day26	day28	day30	day32	day34	day36
	1	1.28	1.71	1.69	1.34	0.79	0.66	0.21	0.82	1.81	2.3	0.88	2.03	2.53	2.28	0.86	1.03	0.59	1.42	1.44
	2	1.8	2.75	2.49	0.36	0.43	0.36	0.65	1.31	1.01	1.24	1.72	1.07	1.25	1.16	0.41	0.38	1.88	1.95	1.08
	3	0.51	0.86	0.96	0.51	1.23	1.49	1.45	1.35	1.31	2.02	2.38	0.95	1.29	0.92	1	1.82	1.24	1.03	1.07
	4	0.4	0.9	0.27	0.17	0.67	0.56	0.88	1.01	1.6	1.4	0.68	0.36	0.48	1.54	1.77	1.03	1.21	1.58	1.98
	5	0.29	0.32	0.24	0.33	0.29	0.52	1.15	2.94	2.45	2.13	0.67	0.49	0.26	0.54	0.37	0.26	0.19	0.84	1.49
	Average value	0.86	1.31	1.13	0.54	0.68	0.72	0.87	1.49	1.64	1.82	1.27	0.98	1.16	1.29	0.88	0.9	1.02	1.36	1.41
	SEM	0.293165	0.423337	0.431497	0.206674	0.162678	0.198957	0.212	0.376412	0.244164	0.209676	0.338727	0.294618	0.398389	0.296554	0.25376	0.279296	0.291366	0.197398	0.166835

## Sheet: Fig6g
	●Transplantation of upper parts of whisker follicle from C57BL/6J mice
	No.	Hair density score
		day0	day2	day4	day6	day8	day10	day12	day14	day16	day18	day20	day22	day24	day26	day28	day30	day32	day34	day36
	1	2	3	2	1	0	0	0	0	0	2	0	1	2	2	1	0	0	0	0
	2	2	2	0	1	2	1	2	1	0	0	0	2	0	0	2	2	1	1	0
	3	0	0	0	2	2	2	0	0	1	2	0	0	0	0	0	1	1	1	0
	4	0	0	3	3	3	2	3	2	0	0	0	0	0	2	2	3	3	2	2
	5	0	0	2	3	3	2	2	1	0	0	0	0	3	1	2	2	2	1	0
	Average value	0.8	1	1.4	2	2	1.4	1.4	0.8	0.2	0.8	0	0.6	1	1	1.4	1.6	1.4	1	0.4
	SEM	0.489898	0.632456	0.6	0.447214	0.547723	0.4	0.6	0.374166	0.2	0.489898	0	0.4	0.632456	0.447214	0.4	0.509902	0.509902	0.316228	0.4
	●No transplantation
	No.	Hair density score
		day0	day2	day4	day6	day8	day10	day12	day14	day16	day18	day20	day22	day24	day26	day28	day30	day32	day34	day36
	1	2	2	0	0	0	0	0	0	3	0	1	2	2	0	1	0	0	2	0
	2	2	2	0	0	0	0	2	2	0	2	0	2	1	0	0	0	2	0	0
	3	0	0	0	0	0	0	0	1	0	1	1	0	0	0	0	0	0	0	0
	4	0	0	0	0	0	1	0	0	1	1	0	0	0	0	0	0	0	0	2
	5	0	1	1	1	0	0	0	0	1	1	0	0	0	1	0	0	0	0	1
	Average value	0.8	1	0.2	0.2	0	0.2	0.4	0.6	1	1	0.4	0.8	0.6	0.2	0.2	0	0.4	0.4	0.6
	SEM	0.489898	0.447214	0.2	0.2	0	0.2	0.4	0.4	0.547723	0.316228	0.244949	0.489898	0.4	0.2	0.2	0	0.4	0.4	0.4
